# Supplementary material for: Genome-Wide Study of NOT2_3_5 Protein Subfamily in Cotton and Their Necessity in Resistance to Verticillium wilt
Source: Int J Mol Sci. 2021 May 26;22(11):5634. doi: 10.3390/ijms22115634 (PMC8198034; doi:10.3390/ijms22115634)
Supplement: Supplementary file 1 [file ijms-22-05634-s001.zip]

Archive with 2 entries (2 files):
- supplementary figures-FINAL-FOR-XML.pdf
- supplementary tables-XML-FINAL.xlsx
